# Supplementary material for: Obesity and Risk for Brain/CNS Tumors, Gliomas and Meningiomas: A Meta-Analysis
Source: PLoS One. 2015 Sep 2;10(9):e0136974. doi: 10.1371/journal.pone.0136974 (PMC4558052; doi:10.1371/journal.pone.0136974)
Supplement: S1 Dataset — (XLSX) [file pone.0136974.s002.xlsx]

## Sheet: Sheet1
Study arms	OR/RR	Lower CI	Upper CI	Gender	Study design	Histotype	Overweight_Obese
Benson, females, 2008, 25.0-29.9	1.01	0.79	1.29	Females	Cohort studies	Meningioma	Overweight
Benson, females, 2008, 25.0-29.9	1.2	1.01	1.44	Females	Cohort studies	Glioma	Overweight
Benson, females, 2008, 25.0-29.9	1.12	1	1.26	Females	Cohort studies	CNS/Brain	Overweight
Benson, females, 2008, >=30.0	1.21	1.04	1.39	Females	Cohort studies	CNS/Brain	Obese
Benson, females, 2008, >=30.0	1.4	1.08	1.87	Females	Cohort studies	Meningioma	Obese
Benson, females, 2008, >=30.0	1.07	0.84	1.34	Females	Cohort studies	Glioma	Obese
Calle, females, 2003, 25.0-29.9	1.02	0.87	1.21	Females	Cohort studies	Brain	Overweight
Calle, females, 2003, 30-34.9	1.1	0.84	1.44	Females	Cohort studies	Brain	Obese
Calle, females, 2003, >=35.0	0.74	0.42	1.32	Females	Cohort studies	Brain	Obese
Calle, males, 2003, 25.0-29.9	0.98	0.85	1.13	Males	Cohort studies	Brain	Overweight
Calle, males, 2003, >=30	0.79	0.61	1.03	Males	Cohort studies	Brain	Obese
Edlinger high-grade, both sexes, 2012, 27.0	1.23	0.87	1.75	Both sexes	Cohort studies	Glioma	Overweight
Edlinger high-grade, both sexes, 2012, 31.0	1.14	0.8	1.64	Both sexes	Cohort studies	Glioma	Obese
Edlinger low-grade, both sexes, 2012, 27.0	1	0.51	1.95	Both sexes	Cohort studies	Glioma	Overweight
Edlinger low-grade, both sexes, 2012, 31.0	0.66	0.31	1.38	Both sexes	Cohort studies	Glioma	Obese
Edlinger, both sexes, 2012, 27.0	1.05	0.71	1.56	Both sexes	Cohort studies	Meningioma	Overweight
Edlinger, both sexes, 2012, 27.0	0.97	0.8	1.19	Both sexes	Cohort studies	Brain	Overweight
Edlinger, both sexes, 2012, 31.0	1.39	0.96	2.03	Both sexes	Cohort studies	Meningioma	Obese
Edlinger, both sexes, 2012, 31.0	1.03	0.85	1.26	Both sexes	Cohort studies	Brain	Obese
Holick-HPFS, males, 2007, 25.0-29.9	0.85	0.58	1.22	Males	Cohort studies	Glioma	Overweight
Holick-HPFS, males, 2007, >=30.0	1.19	0.64	2.23	Males	Cohort studies	Glioma	Obese
Holick-NHS I, females, 2007, 25.0-29.9	1.03	0.71	1.48	Females	Cohort studies	Glioma	Overweight
Holick-NHS I, females, 2007, >=30.0	1.17	0.7	1.96	Females	Cohort studies	Glioma	Obese
Jhawar, females, 2003, >=25.0	1.61	0.96	2.7	Females	Cohort studies	Meningioma	Overweight
Johnson females, 2011, 25.0-29.9	0.92	0.59	1.44	Females	Cohort studies	Meningioma	Overweight
Johnson females, 2011, 30.0-34.9	2.14	1.36	3.36	Females	Cohort studies	Meningioma	Obese
Johnson females, 2011, >=35.0	1.99	1.06	3.71	Females	Cohort studies	Meningioma	Obese
Michaud, both sexes, 2011, 25.0-30.0	1.34	0.97	1.86	Both sexes	Cohort studies	Meningioma	Overweight
Michaud, both sexes, 2011, 25.0-30.0	1.04	0.81	1.34	Both sexes	Cohort studies	Glioma	Overweight
Michaud, both sexes, 2011, >=30.0	1.06	0.76	1.48	Both sexes	Cohort studies	Glioma	Obese
Michaud, both sexes, 2011, >=30.0	1.48	0.98	2.23	Both sexes	Cohort studies	Meningioma	Obese
Michaud, females, 2011, 25.0-30.0	1.43	0.98	2.1	Females	Cohort studies	Meningioma	Overweight
Michaud, females, 2011, >=30.0	1.47	0.91	2.36	Females	Cohort studies	Meningioma	Obese
Michaud, males, 2011, 25.0-30.0	1.14	0.62	2.12	Males	Cohort studies	Meningioma	Overweight
Michaud, males, 2011, >=30.0	1.51	0.68	3.37	Males	Cohort studies	Meningioma	Obese
Moore, both sexes, 2009, 25.0-29.9	0.86	0.64	1.17	Both sexes	Cohort studies	Glioma	Overweight
Moore, both sexes, 2009, 30.0-34.9	1.15	0.78	1.68	Both sexes	Cohort studies	Glioma	Obese
Moore, both sexes, 2009, >=35.0	0.59	0.29	1.21	Both sexes	Cohort studies	Glioma	Obese
Oh, males, 2005, 25.0-26.9	0.84	0.55	1.28	Males	Cohort studies	Brain	Overweight
Oh, males, 2005, 27.0-29.9	1.47	0.9	2.38	Males	Cohort studies	Brain	Overweight
Oh, males, 2005, >=30	1.79	0.57	2.66	Males	Cohort studies	Brain	Obese
Parr, both sexes, 2010, 25.0-29.9	0.95	0.7	1.28	Both sexes	Cohort studies	CNS/Brain	Overweight
Parr, both sexes, 2010, 30.0-60.0	0.99	0.57	1.73	Both sexes	Cohort studies	CNS/Brain	Obese
Parr, females, 2010, 25.0-29.9	0.95	0.57	1.6	Females	Cohort studies	CNS/Brain	Overweight
Parr, females, 2010, 30.0-60.0	0.92	0.37	2.26	Females	Cohort studies	CNS/Brain	Obese
Parr, males, 2010, 25.0-29.9	0.94	0.69	1.29	Males	Cohort studies	CNS/Brain	Overweight
Parr, males, 2010, 30.0-60.0	1.05	0.53	2.07	Males	Cohort studies	CNS/Brain	Obese
Samanic, black males, 2004, >30	1.04	0.68	1.58	Males	Cohort studies	Brain	Obese
Samanic, males, 2006, 25.0-29.9	1.03	0.89	1.18	Males	Cohort studies	Brain	Overweight
Samanic, males, 2006, >30	0.86	0.63	1.16	Males	Cohort studies	Brain	Obese
Samanic, white males, 2004, >30	0.98	0.85	1.13	Males	Cohort studies	Brain	Obese
Wiedmann, both sexes, 2013, 25.0-29.9	0.88	0.61	1.27	Both sexes	Cohort studies	Glioma	Overweight
Wiedmann, both sexes, 2013, 25.0-29.9	1.22	0.83	1.8	Both sexes	Cohort studies	Meningioma	Overweight
Wiedmann, both sexes, 2013, >=30.0	1.48	0.89	2.45	Both sexes	Cohort studies	Meningioma	Obese
Wiedmann, both sexes, 2013, >=30.0	1.04	0.58	1.85	Both sexes	Cohort studies	Glioma	Obese
Wiedmann, females, 2013, 25.0-29.9	1.37	0.87	2.14	Females	Cohort studies	Meningioma	Overweight
Wiedmann, females, 2013, >=30.0	1.68	0.97	2.92	Females	Cohort studies	Meningioma	Obese
Wiedmann, males, 2013, 25.0-29.9	0.88	0.41	1.86	Males	Cohort studies	Meningioma	Overweight
Wiedmann, males, 2013, >=30.0	0.76	0.17	3.37	Males	Cohort studies	Meningioma	Obese
Wolk, both sexes, 2001, obese	1.5	1.2	1.9	Both sexes	Cohort studies	Brain	Obese
Wolk, females, 2001, >28.6	1.5	1.1	1.9	Females	Cohort studies	Brain	Obese
Wolk, males, 2001, >30	1.6	1	2.5	Males	Cohort studies	Brain	Obese
Aghi, males, 2007, 25.0-29.9	0.838	0.284	2.478	Males	Case-control studies	Glioma	Overweight
Aghi, males, 2007, 25.0-29.9	3.971	0.738	21.35	Males	Case-control studies	Meningioma	Overweight
Aghi, males, 2007, >=30.0	0.125	0.013	1.23	Males	Case-control studies	Glioma	Obese
Aghi, males, 2007, >=30.0	11.25	1.858	68.132	Males	Case-control studies	Meningioma	Obese
Cabaniols, both sexes, 2011, >=25	0.7	0.41	1.18	Both sexes	Case-control studies	Glioma	Overweight
Claus, females, 2013, 23.4-26.6	1.06	0.83	1.35	Females	Case-control studies	Meningioma	Overweight
Claus, females, 2013, 26.6-30.9	1.13	0.89	1.45	Females	Case-control studies	Meningioma	Overweight
Claus, females, 2013, >30.9	1.29	1.01	1.65	Females	Case-control studies	Meningioma	Obese
Custer, females, 2006, 25.0-30.0	1.2	0.7	2	Females	Case-control studies	Meningioma	Overweight
Custer, females, 2006, >=30.0	1.5	0.9	2.4	Females	Case-control studies	Meningioma	Obese
Lee, females, 2006, >=25.0	0.7	0.4	1.2	Females	Case-control studies	Meningioma	Overweight
Little, both sexes, 2013, 25.0-29.9	1.23	0.97	1.56	Both sexes	Case-control studies	Glioma	Overweight
Little, both sexes, 2013, >=30	1.06	0.7	1.6	Both sexes	Case-control studies	Glioma	Obese
Little, females, 2013, 25.0-29.9	1.39	0.85	2.27	Females	Case-control studies	Glioma	Overweight
Little, females, 2013, >=30	1.66	0.85	3.23	Females	Case-control studies	Glioma	Obese
Little, males, 2013, 25.0-29.9	1.16	0.89	1.52	Males	Case-control studies	Glioma	Overweight
Little, males, 2013, >=30	0.77	0.45	1.31	Males	Case-control studies	Glioma	Obese
Pan, both sexes, 2004, 25-30	1.05	0.9	1.23	Both sexes	Case-control studies	Brain	Overweight
Pan, both sexes, 2004, >=30	1.18	0.95	1.47	Both sexes	Case-control studies	Brain	Obese
Pan, females, 2004, 25-30	0.98	0.75	1.28	Females	Case-control studies	Brain	Overweight
Pan, females, 2004, >=30	1.16	0.82	1.64	Females	Case-control studies	Brain	Obese
Pan, males, 2004, 25-30	1.06	0.87	1.3	Males	Case-control studies	Brain	Overweight
Pan, males, 2004, >=30	1.12	0.84	1.5	Males	Case-control studies	Brain	Obese
Schildkraut, males, 2014, 25-30	1.66	1.17	2.34	Males	Case-control studies	Meningioma	Overweight
Schildkraut, males, 2014, 30-35	1.92	1.28	2.9	Males	Case-control studies	Meningioma	Obese
Schildkraut, males, 2014, >=35	1.64	1.02	2.64	Males	Case-control studies	Meningioma	Obese
